# Supplementary material for: Soluble Major Histocompatibility Complex I-Related Chain A (sMICA)*008 Levels Associate with Smoking, Presence of Chronic Obstructive Pulmonary Disease, and Prevalence of Lung Cancer
Source: J Clin Med. 2026 Feb 14;15(4):1496. doi: 10.3390/jcm15041496 (PMC12942099; doi:10.3390/jcm15041496)
Supplement: Supplementary file 1 [file jcm-15-01496-s001.zip]

Archive with 1 entries (1 files):
- jcm-3941440-supplementary.pdf
